# Supplementary material for: Concomitant Calcium Channelopathies Involving CACNA1A and CACNA1F: A Case Report and Review of the Literature
Source: Genes (Basel). 2023 Feb 3;14(2):400. doi: 10.3390/genes14020400 (PMC9956337; doi:10.3390/genes14020400)
Supplement: Supplementary file 1 [file genes-14-00400-s001.zip]

Archive with 6 entries (6 files):
- Supplementary Document S1.docx
- Supplementary Document S2.xlsx
- Supplementary Document S3.xlsx
- Supplementary Document S4.xlsx
- Supplementary Document S5.docx
- Supplementary Document S6&S7.xlsx
