# Supplementary material for: Concomitant Calcium Channelopathies Involving CACNA1A and CACNA1F: A Case Report and Review of the Literature
Source: Genes (Basel). 2023 Feb 3;14(2):400. doi: 10.3390/genes14020400 (PMC9956337; doi:10.3390/genes14020400)
Supplement: Supplementary file 1 [file genes-14-00400-s001.zip › Supplementary Document S2.xlsx]

## Sheet: Supplementary Document 1
#	Article Citation	Bias Assess	Study Type	Authors	Year Pub	Location Published	Number of Patients	Pt Sex	Variant	Clinical Information Reported-HM	Phenotype outside of HM episodes	Unique Findings	Limitations
1	Humbertclaude, V., Krams, B., Nogue, E., Nagot, N., Annequin, D., Tourniaire, B., Tournier-Lasserve, E., Riant, F., Roubertie, A., & Episodic Syndromes Consortium. (2018). Benign paroxysmal torticollis, benign paroxysmal vertigo, and benign tonic upward gaze are not benign disorders. Developmental Medicine and Child Neurology, 60(12), 1256–1263. https://doi.org/10.1111/dmcn.13935	Forced to use multiple methods to assess Cognitive Function (IQ for 34 of 45) plus 6 item composite criterion	Cross-Sectional Study	Humbertclaude, V.; Krams, B.; Nogue, E.; Nagot, N.;et al.	2018	France	50 patients but only 1 with SHM- Patient #36	F	c.3825+1 G>A; Protein seq variation-NA. NM_001127221	No description of HM presentation	BPV-Benign Paroxymal Vertigo at 9m Hemiplegic Migraine, Hypotonia, Unsteady gait, No IQ scored, Cognitive Dysfunction. Cerebral atrophy-(Normal MRI at 5Y then cerebral atrophy identified in MRI at 11Y 8m)	Benign Proxymal Torticolis (BPT), Benign Proxymal Vertigo (BPV), and Benign Tonic Upgaze (BTU) are not benign and correlate to neurodevelopmental disorders.	Only one patient of the 50 with SHM
2*	Vahedi, K., Denier, C., Ducros, A., Bousson, V., Levy, C., Chabriat, H., Haguenau, M., Tournier-Lasserve, E., & Bousser, M. G. (2000). CACNA1A gene de novo mutation causing hemiplegic migraine, coma, and cerebellar atrophy. Neurology, 55(7), 1040–1042. https://doi.org/10.1212/wnl.55.7.1040	Due dilligence was taken to prove deNovo status including paternity testing. Only confounding of other mutations not considered	Case Study	Vahedi, Denier, Ducros, et al	2000	France	1 patient	F	Y1385C	1. 7Y-fever (39º)-dense left hemiplegia with altered conciousness, day 7 abnormal EEG with focal spike and wave complexes. Blood-metabolic or infectious encephalopathy- catatonic (7D), Hemi (10D) grad recovery 4Weeks 2. 8Y-Rt hemi w/fever, headache, vomit-3Wks 3. 25Y-rapid onset mental obtundation, vomit, photophobia, rt hemi w/fever. Day 1 CSF normal, Day 2 aseptic meningitis (114 cells/mm3 Day …	Normal Birth, Unable to sit until 2.5Y, Unable to walk until 7Y, Severe cerebellar gait ataxia, bilaterial limb incoordination, slight dysarthria, gaze-evoked nystagmus, intellectual dysability -IQ 40		1st deNovo case described and investigators are a bit shocked by severity of the findings, suggesting more studies needed.
3	Zhang, L., Wen, Y., Zhang, Q., Chen, Y., Wang, J., Shi, K., Du, L., & Bao, X. (2020). CACNA1A Gene Variants in Eight Chinese Patients With a Wide Range of Phenotypes. Frontiers in Pediatrics, 8, 577544. https://doi.org/10.3389/fped.2020.577544	Used a large population with phenotypic characteristics of CACNA1A mutations and tested for variants. Some data was collected from interviews and structured questionaires which has the potential for incorrect recollection or reporter bias.Plus confounding of other mutations	Collective Case Study	L. Zhang, Wen, Q Zhang, Chen,et al	2020	China	3 patients	Pt 1-F Pt 2-M Pt 3-F	(Pt 1 &2) c.4046G>A (R1352Q) and (Pt 3) c2102G>T (G701V) all transmembrane	Patient 1- (Hypotonia & Nystagmus & Strabismus 3m, Cerebellar dysplasia 8m)4Y-Severe HM- speech difficulties, headache, vomiting, weakness-mostly left but sometimes rt or bilateral sometimes with facial nerve palsy and hemiconvulsions-24h to 21D recovery. >10 by age 15 Patient 2- (Initial Pres- hypotonia 3m and Strabismus and PTU 4m) 3Y-fall from sofa- severe HM .5 hr after-vomit, confusion, feve…	Acute Encephalopathy with HM-Coma(Pt 1-3), Hypotonia (Pts 1-2), Strabismus (Pt 1-2), Nystagmus (Pt 1), Paroxysmal tonic upgaze (Pt 2), Congenital Ataxia (Pt 1), Non-Progressing Ataxia (Pt 2-3), dysarthria (Pt 1-2), Focal Seizure (Pt 1-3), Focal Status Epilepticus (Pt 2-3), Global (Lang & Motor) Developmental Delay (Pt 1-3), Cerebellar Dysplasia at 8m (Pt 1),Lft hemi and cerebellar vermis atrophy …	1. Variant location Pt1-2 Domain IIIS4 Pt 3 Domain IIS6. 2. Motor development improved as increase age but no improvement in ID seen as age. 3. Stated that SHM1 findings demonstrated earlier onset 2-4 Y than FHM1 as well as severity of presentation. 4. If w/ fever- progress to coma and prolonged hemiparesis. 5. predisposed to inflammation-related encephalopathy with incresed IL-6 leading to neuro…	In order to truly link phenotype to genotype a larger study must be conducted. Unable to conclude if there is an age-dependent effect on phenotype
4*	de Vries, B., Stam, A. H., Beker, F., van den Maagdenberg, A. M. J. M., Vanmolkot, K. R. J., Laan, L., Ginjaar, I. B., Frants, R. R., Lauffer, H., Haan, J., Haas, J. P., Terwindt, G. M., & Ferrari, M. D. (2008). CACNA1A mutation linking hemiplegic migraine and alternating hemiplegia of childhood. Cephalalgia: An International Journal of Headache, 28(8), 887–891. https://doi.org/10.1111/j.1468-298…	Reporting bias due to lack of information on the disorders- incorrect diagnosis. Also, incorrect epilepsy assessment on Pt 2 in Table. Plus confounding of other mutations	Case Study	de Vries et al	2008	Germany	2-monozygotic twins	Male	V1996F; c.5361G>T	Patient 1-12Y- Left-side hemiplegia w/ fever, MRI showed ictal rt cortical swelling- resolution 12D followed by rt sided weakness lasting days. EEG slow wave activity over left hemisphere. Can't assess headache, photophobia, phonophobia, nausea-non verbal. Patient 2-10Y- rt hemiplegia with reduced consciousness, fever, weeks before resolution, CT showed ictal left-sided hypoperfusion in the parie…	Patient 1 (older twin)- (More severe phenotype) Delayed psychomotor development, Still non-ambulatory w/o support(17Y),non-verbal, Between 2Y-7Y multiple atonic seizure up to 3X day w/ unconsciousness (secs to hrs), regression mental & psycho motor, severe constipation/abd pain, episodes stopped movement, tachycardia, swallowing automatisms, Ictal EEG-occipitotemporal bilateral synchronic sharp-s…	Monozygotic Twins- 1 diagnosed with AHC (now would be considered a misdiagnosis) and 1 with SHM. Clealy more than genetics controlling the phenotype and result in the differing severity of the presentations	Old study before ATP1A3 was identified as the cause of AHC. Therefore, both boys have SHM1 but the severity of their phenotypes differ. Also, SHM1 had not been differentiated from FHM1 yet. Pt 2 has no signs of epilepsy yet epilepsy checked in Table 1
5	Le Roux, M., Barth, M., Gueden, S., Desbordes de Cepoy, P., Aeby, A., Vilain, C., Hirsch, E., de Saint Martin, A., Portes, V. des, Lesca, G., Riquet, A., Chaton, L., Villeneuve, N., Villard, L., Cances, C., Valton, L., Renaldo, F., Vermersch, A.-I., Altuzarra, C., … Van Bogaert, P. (2021). CACNA1A-associated epilepsy: Electroclinical findings and treatment response on seizures in 18 patients. Eur…	No real bias assesses other than confounding of other mutations	Retrospective multicentric analysis	Le Roux et al	2021	France and Belgium	8	2-F Pt 3 & 12, 6-M Pt 1,2,13,14,15,16	Pt 1 c.5083G>C-New Pt 2,3,12,16 c.2137G>A Pt 13 c.4046G>A Pt 14 c.1847G>C New. Pt 15 c.4177G>A	No description of HM events were disclosed. Treatment success was listed in article	Pt 1- Unknown Func Effect, 10days-jitteriness, progressive cerebellar atrophy, rt. Lenticulo-striatal & occipital stroke sequels, severe GDD/ID, GMFCS-5, Tremor/myoclonus/choreoathetosis, HM-7M, Paroxysmal ataxia, hypotonia, pyramidal signs, dystonia; gaze-evoked nystagmus Pt 2- GOF, 1D jitteriness, progressive cerebellar atrophy vermis, hippocampal sclerosis, severe GDD/ID, GMFCS-3, Tremor, HM-1…	Pt 1- 7M Focal, Status Epilepticus, Clonic, tonic-clonic, myoclonic jerks, Trigger-Fever-viral infection, weekly, slow background, Sharp waves & spike wave complexes No effect-LEV, BZD, ACTZ,Pyridoxine Pt 2- 17M Focal, Status Epilepticus, tonic, atonic, tonic-clonic, myoclonic jerks, Trigger-Fever, bath, strong emotions, daily, slow background, Sharp waves & spike wave complexes No effect-LEV, BZ…	Mostly focused on epilepsy and HM is a secondary finding.
6	Humbertclaude, V., Riant, F., Krams, B., Zimmermann, V., Nagot, N., Annequin, D., Echenne, B., Tournier-Lasserve, E., Roubertie, A., & Episodic Syndrome Consortium. (2020). Cognitive impairment in children with CACNA1A mutations. Developmental Medicine and Child Neurology, 62(3), 330–337. https://doi.org/10.1111/dmcn.14261	Lists 6 patients as sporadic but Pt 9 has an asymptomatic carrier for a father- familial not sporadic by definition. Reporting Bias	Cross-sectional Study	Humberclaude et al	2021	France	1	M-Pt 17	Pt 17-c.4055G>A R1352Q	No HM information disclosed	Pt 17- 2Y HM, myoclonus, Hyperreflexia w/o pyramidal signs, static and kinetic cerebellar syndrome, nystagmus, atrophy of superior part of cerebellar vermis 15Y 9M and 16Y 9M & 17Y 6M IQ-46 Motor/Land Developmental Delay, Difficulties in school, specialized institution, 2 episodes per year, ~48H duration, myoclonus,	None	Too Small cohort to establish correlations.
7	García Segarra, N., Gautschi, I., Mittaz-Crettol, L., Kallay Zetchi, C., Al-Qusairi, L., Van Bemmelen, M. X., Maeder, P., Bonafé, L., Schild, L., & Roulet-Perez, E. (2014). Congenital ataxia and hemiplegic migraine with cerebral edema associated with a novel gain of function mutation in the calcium channel CACNA1A. Journal of the Neurological Sciences, 342(1–2), 69–78. https://doi.org/10.1016/j.j…	Performance bias on the therapies used with an n=1 and no controls hard to judge efficacy.	Case Report + Functional Studies	Garcia Segarra et al	2014	Switzerland	1	F	F1502del	2Y-9.5Y- 1st HM-10 total- alt consciousness-from lethargy to coma,motor seizures, autonomic signs prolonged hemiparesis, triggers- trivial head trama and 1 sleep deprivation, a few spontaneous. attack occured right after head bump (coma) or delayed 30-60 mins and preceded by vomiting, then non-infectious fever, motor seizures were either uni or bilaterial myoclonia or cloni of the mouth and/or li…	13Y- chronic cerebellar dysfunction-1M-Abnormal eye movements, &M-Hypotonia and pendular horizontal nystagmus increasing on lateral gaze and intermittent coarse downbeat nystagmus with simultaneous blinking, reduced axial tone, couldn’t sit or grab objects. 18M ataxic with head and trunk tilt. eye improvement only downbeat nystagmus on attempted downgaze, developmental 9M, 2Y-9.5Y- 1st HM-10 tota…	Meds: Carbamazepine to prevent + phenytoine during acute. Flunarizine 5mg/day added at 8.3Y -probably caused worsening (3 attacks in 6M). Methylprednisolone pulse therapy seemed to shorten acute stage. Remission since 9.5 with acetazolamide 2 X 250mg/day except for 2 short episodes of migraine and hemiparesis (< 30mins). She is 13 now.	1 case but the functional studies very detailed
8	Blumkin, L., Michelson, M., Leshinsky-Silver, E., Kivity, S., Lev, D., & Lerman-Sagie, T. (2010). Congenital ataxia, mental retardation, and dyskinesia associated with a novel CACNA1A mutation. Journal of Child Neurology, 25(7), 892–897. https://doi.org/10.1177/0883073809351316	Reporting bias because the patient only came to the author at age 3. Additionally, selection bias of Kors et al patient (III-6) in Table 1 is incorrectly identified as sporadic but really the original paper cites familial	Case Study + Lit Review	Blumkin et al	2009	Israel	1	M	c.4049G>A R1350Q	1.5Y 1st HM- Triggered by mild head trama, duration mins to days, loss of consciousness, severe apathy and sleepines immediately or 2-3 Hrs after, sometimes autonomic signs, high fever and recurrent vomiting, intermittent tonic upward gaze deviation, dyskinetic limb movements, unilateral or general weakness, upon waking from coma, hemiplegia could last for a month, motor seizures appeared during …	Congenital Ataxia, interictal dyskinesia 4M-(They called this dyskinesias) Upward gaze deviation (esp after stress)then horizontal rhythmic head movements which eventually dissappeared. 2Y-hand flapping and head banging. Motor developmental delay-12M rolled over, 24M sat unsupported, 36M crawled. Started walking w/ walker at 6Y but cannot independantly yet. Motor activity caused involuntary movem…	Exon 25, + AA to neutral, DIII S4- voltage sensor. See Paragraph 4 of discussion for complete phenotype. List of 70 individuals with severe HM as of 2014.	1 patient
9	Riant, F., Ducros, A., Ploton, C., Barbance, C., Depienne, C., & Tournier-Lasserve, E. (2010). De novo mutations in ATP1A2 and CACNA1A are frequent in early-onset sporadic hemiplegic migraine. Neurology, 75(11), 967–972. https://doi.org/10.1212/WNL.0b013e3181f25e8f	No other mutations were searched therefore, blended phenotype cannot be ruled out- reporting bias. See limitations as well.	Observational Cohort Study	Riant et al	2010	France	8	Pt 1-F Pt 2-F Pt 5-F Pt 9-F Pt 13-F Pt 15- F Pt 18-M Pt 19-F	Pt 1- c.4517T>C: F1506S DIIIS6 Pt 2- c.5126T>C: I1709T DIVS5 Pt5-c.1088T>C: F363S DIS6-DIIS1 Pt 9- c.4046G>A: R1349Q DIIIS4 Pt 13-c.5009A>G: K1670R DIVS4 Pt 15-c.1748G>A: R583Q DIIS4 Pt 18-c.4517T>C: Y1384C DIIIS5 Pt 19- c.1997C>T: T666M DIIS5-S6	Pt 1- 2Y-1st HM, HM-<1/Y, Duration 1-7D, Coma: Focal Seizures (Unknown if only during HM) Pt 2- 14Y- 1st HM- HM-5 in a Y, Duration 2-5D, SE, Coma Pt 5- 10Y- 1st HM (only) Duration-few days, Focal Seizures No coma Pt 9- 5Y-1st HM (only) Head injury, Duration 3D, Focal Seizures, No coma Pt 13- 15Y-1st HM: HM- 2 episodes, Duration 1-5D, triggered by fatigue, Generalized Tonic-Clonic seizures, no com…	Pt 1- 1st months- Hypotonia, Motor and Cognitive Delays, marked ataxia, severe ID, Pt 2- No Delay or ID, No ataxia or nystagmus Pt 5- very young severe ataxia, ID and epilepsy, MA Pt 9-1st months- Hypotonia, Motor and Cognitive Delays, marked ataxia, severe ID, Pt 13- No Delay or ID, No ataxia or nystagmus Pt 15- No Delay or ID, Has either ataxia or nystagmus (not clarified) Pt 18-1st months- Hyp…	Increased finding of deNovo variants in SHM1-76% vs. 2%-15% previously reported. In past studies only pure SHM were included in the study population	Not a population based trial but a diagnostic based trial therefore sex ratios differ from previous studies (Thomsen et al- Danish Population)
10	Stam, A. H., Luijckx, G.-J., Poll-Thé, B. T., Ginjaar, I. B., Frants, R. R., Haan, J., Ferrari, M. D., Terwindt, G. M., & van den Maagdenberg, A. M. J. M. (2009). Early seizures and cerebral oedema after trivial head trauma associated with the CACNA1A S218L mutation. Journal of Neurology, Neurosurgery, and Psychiatry, 80(10), 1125–1129. https://doi.org/10.1136/jnnp.2009.177279	Selection bias possible due to no real search strategy reported	Case Study + Lit Review	Stam et al	2009	Netherlands	2	Pt 1-F Pt 2-M	S218L	Pt 1-3Y- fall-back of head- 30 mins post became comatose w/lft side hemiconvulsions for 2H, lft side hemiplegia w/ hemispatial neglect for 1 Week. MRI showed (cytotoxic) edema-rt parieto-occipital cortex and a little on rt temporal/posterior frontal cortex, extensive cerebellar atrophy. 4Y- post head injury-prolonged stupor. 6Y-2 mins post fall-lost consciousness, 30 mins post fall developed seiz…	11Y Pt 1- At birth spontaneous apneas resuscitation & vent for 24H then breathing normal, global developmental delay with severe ataxia, 3Y-1st HM 19Y Pt 2- 1.5Y fell off bike- 3-4 H later somulent plus vomiting-no seizure recovered w/I 24H, 8Y- 1st HM suffered 4-6X per Y, 15Y- post soccer head ball- 1st serious HM, Motor development slightly delayed, no cognitive impairment, ataxia	"ESCEATHT" phenotype- early seizures and cerebral edema after trivial head trauma.	2 patients
11	Prontera, P., Sarchielli, P., Caproni, S., Bedetti, C., Cupini, L. M., Calabresi, P., & Costa, C. (2018). Epilepsy in hemiplegic migraine: Genetic mutations and clinical implications. Cephalalgia : An International Journal of Headache, 38(2), 361–373. https://doi.org/10.1177/0333102416686347	Followed Prisma Guidelines, however, mixed FHM1 phenotypes with SHM1 phenotypes which potentially over-estimates the conclusion made on the positive amino acids in S4 as a reason for the severity of phenotypic presentation-Other bias. Reporting Bias-when did the seizures occur? During HM or independently? if only w/ HM then not true epilepsy. Also, error found in 1 patient not in cited study.	Systematic Lit Review	Pronera et al	2016	Italy	18 (already described in existing Lit)	Unknown	See phenotype	not described	c.653C>T: S218L: DIS4-5 1. SHM1-Post-Traumatic complex partial seizure-Ataxia-ID (Curtain/Stam) 2. SHM1-Post-Traumatic generalized seizure-Ataxia (Curtain/Stam) 3. SHM1-Partial Seizure-Ataxia (Curtain/Stam) 4. SHM1-Post-Traumatic generalized seizure-Ataxia (Curtain/Stam) 5. SHM1-Hemiconvulsion-hemiplegia-epilepsy syndrome (Yamazaki) 6. SHM1-Post-Traumatic generalized seizure-Ataxia (Zangaladze) 7…	Used Statistical methodologies Chi Square to assess genotype to phenotype and determined: "the strongest genotype-phenotype correlation was observed when positively charged amino acids were involved in the S4 segments" Epilepsy more often w/modification of + chg AA in DIII or IV and S4/5. GEFS+ Generalized	Stil small cohort and mixed FHM1 with SHM1 phenotypes
12	Tantsis, E. M., Gill, D., Griffiths, L., Gupta, S., Lawson, J., Maksemous, N., Ouvrier, R., Riant, F., Smith, R., Troedson, C., Webster, R., & Menezes, M. P. (2016). Eye movement disorders are an early manifestation of CACNA1A mutations in children. Developmental Medicine and Child Neurology, 58(6), 639–644. https://doi.org/10.1111/dmcn.13033	Reporting bias, patient 3 listed as SHM1 yet father carries the mutation but is asymptomatic therefore not truly SHM1 but FHM1	Collective Case Review	Tantsis et al	2015	Australia	2	Pt 1-F Pt 2-M	Pt 1/2 c.4046G>A: R1346Q.	Pt 1- 4Y 1st HM- (3 p/ Y) 24Hrs, minor episodes resolved w/ analgesia and sleep. delerium, headaches, vomiting, overwhelming lethargy, trigger by minor head trauma. 12Y- dense lft hemiplegia for 4 weeksMRI showed left side edema (maybe an reporting error). Full recovery 3M. Pt 2- 18M- 1st HM fell from high chair to soft flooring-no loss of consciousness-1 H later-left side hemiclonic seizure, the…	Pt 1- PTU at 3M, Hypotonia, 1Y-progressive cerebellar ataxia (lost ability to ambulate independently at 13Y), GDD, MRI-1Y-Norm 8Y pancerebellar atrophy-progressive. Pt 2- PTU at 2M, Hypotonia, static cerebellar ataxia, GDD, MRI 6M-Norm 1.5Y pancerebellar atrophy-progressive.	Treatments: Pt 1- IV methylprednisolone during acute then verapamil at 12Y- no episodes for 14M f/U & mild ones less severe per parents. Pt 2-Verapamil 3Y after 3 episodes w/ coma in 2 years, on treatment for 8M w/ no episodes	No RCTs for treatment, short-follow up and small number of pts
13	Curtain, R. P., Smith, R. L., Ovcaric, M., & Griffiths, L. R. (2006). Minor head trauma-induced sporadic hemiplegic migraine coma. Pediatric Neurology, 34(4), 329–332. https://doi.org/10.1016/j.pediatrneurol.2005.08.033	Potential confirmation bias since data has been reported on the severity of this variant in the past.	Case Study	Curtain et al	2005	Australia	1	F	S218L	5Y- 1st Hm- fell < 3ft and w/I 20 mins became obtunded. w/i90 mins coma scale of 7, low-grade fever, reduced gag w/ periods of apnea, conguagte eye deviation to the left, no focal signs in the limbs, CT and MRI- normal, CSF-normal, metabolic screen normal, ICU for vent and antiepileptic therapy. w/i 6hrs norm limb movement yet only partially responsive,lack of respiratory effor req ventilation, e…	Clumsy, w/ 3 episodes of reduced consciousness afte minor blows to the head-(w/I 6M 2 Hrs of hyporesponsive drowsiness)	Very severe presentation after HM, more permenant than transient.	1 patient
14	Travaglini, L., Nardella, M., Bellacchio, E., D’Amico, A., Capuano, A., Frusciante, R., Di Capua, M., Cusmai, R., Barresi, S., Morlino, S., Fernández-Fernández, J. M., Trivisano, M., Specchio, N., Valeriani, M., Vigevano, F., Bertini, E., & Zanni, G. (2017). Missense mutations of CACNA1A are a frequent cause of autosomal dominant nonprogressive congenital ataxia. European Journal of Paediatric Ne…	Used a larger cohort of 48 patients with ataxia-criterion sampling-CACNA1A mutation identified. Disclosed methodology.	Observational Cohort Study	Travaglini et al	2017	Italy	3	Pt 1, 4-M Pt 2-F	Pt 1 c.4025 T>C: I1342T Pt2- c.654C>T: S218L Pt 4- c.4055G>A: R1352Q	Pt 1-1st HM- 7Y Pt 2-1st HM-4Y. Pt 4-1st HM-2Y. No data on events	Pt 1- (9Y 6M) Onset-Hypotonia-1Y Neuro Symptoms-(congenital-non-progressive) Ataxia-2Y, Postural tremor, slurred speech, general hypotonia, pyramidal sign, epileptic seizures, ID Motor- unable to walk MRI- Cerebellar and/or vermis atrophy Pt 2- (11Y 3M) Onset-Motor Delay-22M Neuro Symptoms-(congenital-non-progressive) Ataxia-8Y, mild ID Motor- sit w/o support- 8M, walk unassisted-22M MRI- Cerebel…	Hypothesized AA substitution, location and type with phenotype- Pt 1- DIII S3-S4 intracellular loop. Replacement of hydrophobic I with T may affect the conformation of the nearby S4 segment which contains + chged residues which function as gateing charges resulting in channel activation at lower voltages. Responded to AZT and Valproic Acid. Pt 2 unlike the severe presentation of others w/ S218L m…	Small cohort only 3 of 4 had SHM1. More studies needed to test theories related to unique findings
15	Gray, I. N., Cristancho, A. G., Licht, D. J., & Liu, G. T. (2018). Ocular Dipping in a Patient With Hemiplegic Migraine. Journal of Pediatric Ophthalmology and Strabismus, 55, e4–e6. https://doi.org/10.3928/01913913-20171129-01	Reporting bias that verapamil is effective, no RCTs and data is anecdotal at best. Also, author relying on records and other physicians to detail early events of the attack. Author only saw patient 10 days after initial event.	Case Study	Gray et al	2018	PA	1	F	S218L	5Y- After minor fall-vertigo, rt hemi, altered mental status, negative infectious & CSF, MRI-swelling in left hemisphere, Fever spike while receiving immunoglobulin (thought autoimmune encephalitis) rapidly deteriorated neurologically and SE (refractory to multiple meds) 10D transfered to them and MRI-worse swelling, 5D course methylprednisolone, continuous irregular episodes of slow downward dev…	No real phenotype before HM attack	First time occular dipping has been documented in CACNA1A	single patient and author was secondary physician to treat
16	Sánchez-Albisua, I., Schöning, M., Jurkat-Rott, K., & Lerche, H. (2013). Possible effect of corticoids on hemiplegic attacks in severe hemiplegic migraine. Pediatric Neurology, 49(4), 286–288. https://doi.org/10.1016/j.pediatrneurol.2013.04.011	Potential performance bias due to limited cohort n=1 and no blinding	Case Study	Sanchez et al	2013	Germany	1	M	R1349Q	8Y- minor head trauma- vomiting, fever, alt consciousness (non-infectious encephalopathy), partial tonic-clonic seizures, rt hemi, 8hrs stupor and hemi-7D and recovered w/I 2 weeks. Motor deficit improved as fever remitted. 13Y- lft hemi, fever, headache, focal seizures, impairment of consciousness, vomiting after mild head trauma 14Y- headache-sev hrs, no head trauma. 15Y- transient hemiplegia, …	(17Y)- 8M- gaze, Nystagmus- disappeared by 8Y, optokinetic nystagmus reduced. Motor- 2.5Y sat, unable to walk independently, slow, ataxic and wide-based gait, limb and trunk hypotonia, dysarthria, tremor, dysmetria, dyspraxia, ataxia, + Babinski response, ocular apraxia Mental-early onset-profound ID, can drive wheelchair on flat ground Speech- slow, dysarthric 4-5 wd sentence-100-word vocab, und…	Medications to reduce HM attacks tough to investigate due to irregularity of attacks in general.	Larger studies on corticoids to treat acute HM.
17	Di Cristofori, A., Fusi, L., Gomitoni, A., Grampa, G., Bersano, A., & Lombardia GENS collaborators. (2012). R583Q CACNA1A variant in SHM1 and ataxia: Case report and literature update. The Journal of Headache and Pain, 13(5), 419–423. https://doi.org/10.1007/s10194-012-0444-7	Potential selection bias and reporting bias. Patient may not have SHM1 but instead FHM1 since patients were deceased. Late onset and mild phenotype were not yet as well correlated with FHM1 versus SHM1. These findings if associated w/ SHM1 may skew the overall severity of the phenotype.	Case Study	Di Cristofori et al	2012	Italy	1	F	R583Q	(54Y) admitted to stroke unit- rt temporal migraine w/ left hemi, reduced consciousness, dysarthria, vision loss, sensory deficit	Neuro- slight cognitive deficit, mild hypotonia, childhood onset HM lasting 5min-60mins, MRI- left hyperintense round lesion at T2 and FLAIR-old small ischemic infarct and mild cerebellar atrophy Motor- ataxic gait,	Variant DII S4- Channel voltage sensor, arginine replaced by neutral glutamine results in a change to the 3D structure, shift in activation to a more negative potential. Also, recovery slower than usual. Most of the other patients cited in Table 1 with the same variant came from families with a later onset and milder phenotype	No way to confirm SHM1 or FHM1 due to both parents being deceased
18	Stubberud, A., O’Connor, E., Tronvik, E., Houlden, H., & Matharu, M. (2021). R1352Q CACNA1A Variant in a Patient with Sporadic Hemiplegic Migraine, Ataxia, Seizures and Cerebral Oedema: A Case Report. Case Reports in Neurology, 13(1), 123–130. https://doi.org/10.1159/000512275	Very low if any- cross referenced findings with the 2 other reported SHM cases of same variant to see if phenotype differed.	Case Study	Stubberud et al	2021	UK	1	M	c.4055G>A: R1352Q	3Y -1st HM- generalized tonic-clonic after mild head trauma (toddler hit his head w/ toy car), coma, massive cerebral edema, ICU and treated w/ mannitol. 7Y- HM began w/ difficulty using arm or leg followed by facial drop on 1 side, blurred vision, slurred speech (visual and speech lasted 90 mins) followed by severe headache, hemiparesis, photophobia, and motion sensitivity for 2D to few weeks. (…	(37Y)- Developmental Delay at 6M and 12M-DX athetoid cerebral palsy in the setting of hypotonia, no mitochondrial disease post muscle biopsy Neuro- Childhood-cerebellar ataxia, GDD, and mild ID, episodes of seizure associated encephalopathy, petit mal seizures, EEG 13Y- sharp focus on left temporal region Adult eval: Neuro- slurred speech, hypotonia, brisk reflexes, no ataxia, no nystagmus, 1HM p…	Discounted earlier case study from Di Cristofori as not SHM1 but cited a study with a second case I have been unable to find. Ramdas S, Murugan V, Castle B, Thomas NH, Whitney A. A new mutation on the CACNA1A gene in familial hemiplegic migraine and delayed cerebral oedema: 99. Dev Med Child Neurol. 2009;S1:64. It turns out it is a poster presentation.	1 case
19	Topakian, R., Pischinger, B., Stieglbauer, K., & Pichler, R. (2014). Rare clinical findings in a patient with sporadic hemiplegic migraine: FDG-PET provides diminished brain metabolism at 10-year follow-up. Cephalalgia: An International Journal of Headache, 34(5), 392–396. https://doi.org/10.1177/0333102413513182	Information/Reporting bias which the author acknowledges as a limitation of the study. No records of childhood. Patient first diagnosed at 28Y	Case Study	Topakian et al	2014	Austria	1	M	T666M	1996-28Y- 1st Documented HM- left face, arm and leg weakness, nausea, throbbing headache (occipital and bifrontal), stupor, fever, meningism, left hemi, MRI/MRA- normal, CSF- mild lymphocytic pleocytosis and slightly elevated protein (suspected meningoencephalitis- cefotaxime and acyclovir). Day 2- EEG- diffuse slowing in rt hemisphere, TCD/SPECT-diffuse hyperemia in the rt cerebral cortex. Day 5…	HM- early teens, every 3M, MA, photophobia, phonophobia, unilateral face/arm or face/arm/leg- numbness/tingling/weakness, dysarthria/dysaphasia (visual 15-20 mins) duration hrs to days. Triggers incl physical exertion, sun, mild head trauma. Attacks sim w/o headache occurred in childhood. 18M and 2Y misdiagnosed w/ meningoencephalitis 6Y diagnosed w/ epilepsy placed on carbamazepine for 22years u…	Paranoid behavior with visual hallucinations post HM- First time in SHM. No cerebellar atrophy but 2013 PET/CT- showed diffuse reduced glucose metabolism of the supratentorial cortex and marked asymetric hypometabolism of the left cerebellum.	No real documentation of childhood events. Obvious misdiagnoses including epilepsy since stopping meds in 1996.
20*	Knierim, E., Leisle, L., Wagner, C., Weschke, B., Lucke, B., Bohner, G., Dreier, J. P., & Schuelke, M. (2011). Recurrent stroke due to a novel voltage sensor mutation in Cav2.1 responds to verapamil. Stroke, 42(2), e14-17. https://doi.org/10.1161/STROKEAHA.110.600023	Reporting bias due to selective outcome reporting however it was addressed as a limitation of the study	Case Study	Knierim et al	2011	Germany	1	F	c.4046G>A: R1349Q	3.5Y- 1st HM- trigger- fell backward off a bobby-car-encephalopathy, left-side weakness, MRI- massive ischemic lesion w/ perifocal edema in rt parietal and occipital lobe (no emboli found), L/T rehab and left hemi not resolved. 5Y- fall from grandparent’s lap- coma, fever, rt side focal seizures, rt-hemi, MRI-left cortical edema. Diagnosis of CACNA1A	(6Y) 3M- severe convergent squint, developmental delay- head control 3M, roll 12M, sit freely- 14M, pull to stand-18M, 2Y- 2 episodes- cerebral seizures and coma, duration 2 weeks, trigger fall of 1m from bed, MRI- mild cerebellar atrophy, motor development arrest-still cannot walk freely. Post 3.5Y HM- absence seizures-levetiracetam.	STROKE -Never reported before. 5.5Y- fall from a chair- started to exhibit symptoms like last 2 hospitalizations so gave Verapamil (0.1mg/kg body weight over 20 mins) girl awoke and began speaking to her mother. Dramatic clinical improvement was sustained and given oral verapamil daily- 3mg/kg body wt which resulted in no signs of a stroke for the next year even w/ 2 episodes of head trauma.	Single case cannot prove the efficacy of verapamil.
21	Carreno, O., Corominas, R., Serra, S. A., Sintas, C., Fernandez-Castillo, N., Vila-Pueyo, M., Toma, C., Gene, G. G., Pons, R., Llaneza, M., Sobrido, M.-J., Grinberg, D., Valverde, M. A., Fernandez-Fernandez, J. M., Macaya, A., & Cormand, B. (2013). Screening of CACNA1A and ATP1A2 genes in hemiplegic migraine: Clinical, genetic, and functional studies. Molecular Genetics & Genomic Medicine, 1(4), …	Insufficient information for judgment	Observational Cohort Study	Carreno et al	2013	Greece	1	Pt 391A-F	S218L	(11Y) 5Y- Trigger-stress, generalized seizure, aphasia, MRI-transient cerebral edema	none described		Very limited data- more focused on genetic and functional assessment of the variants
22	Malpas, T. J., Riant, F., Tournier-Lasserve, E., Vahedi, K., & Neville, B. G. R. (2010). Sporadic hemiplegic migraine and delayed cerebral oedema after minor head trauma: A novel de novo CACNA1A gene mutation. Developmental Medicine and Child Neurology, 52(1), 103–104.	Limited information, no WES performed, short follow-up	Case Study	Malpas et al	2009	UK	1	F	c.4046G>A: R1349Q	5Y- Trigger- head injury (wheelchair tipped) w/I few hrs- coma, CT-normal, regained consciousness shortly, w/I 24hrs- fever 39, no infection ID, CSF-normal, over 48hrs- rt hemiparesis, D8 & D10-focal seizures, MRI- left cerebral edema. f/u MRI- residual abnormal signal on left caudate and lenticular nucleus	Motor delay with Hypotonia, ataxia, dysarthria, Sat-3Y, unable to walk, chair for mobility and limited communication, MRI-Normal		1 case, short follow-up, no WES performed to rule out other mutations
23	Zangaladze, A., Asadi-Pooya, A. A., Ashkenazi, A., & Sperling, M. R. (2010). Sporadic hemiplegic migraine and epilepsy associated with CACNA1A gene mutation. Epilepsy & Behavior, 17(2), 293–295. https://doi.org/10.1016/j.yebeh.2009.12.017	Information/Reporting bias which the author acknowledges as a limitation of the study. No records of childhood. Patient first diagnosed at 37Y	Case Study	Zangaladze et al	2010	PA	1	F	S218L	(37Y)- Left hemi, severe throbbing headache, mild confusion, dysarthric speech, MRI-rt hemispheric swelling and rt hippocampal atrophy plus mesial temporal sclerosis and cerebellar atrophy. EEG- slow background and continuous rt temporal rhythmic delta activity. Later EEG- SE w/ recurrent rt midtemporal seizures. Given Fosphenytoin which stopped seizures, improved headache w/I 12 hrs. hemiplegia …	Difficulty walking since childhood, ataxic gait, normal muscle strength, slow speech, special education due to learning problems and attention issues. 4Y- Mild head trauma- few months later- generalized tonic-clonic seizures and complex partial seizures until 7Y- anticonvulsants stopped good until 12Y. MTS- Mesial Temporal Sclerosis	Medications that failed- prochlorperazine, droperidol, and valproate. Given Fosphenytoin which stopped seizures, improved headache w/I 12 hrs. hemiplegia resolved over several weeks. He hypothesizes in the Discussion the mechanism of Cerebral Edema due to prolonged CSD and the cerebral edema leading to SE. Triad: HM, Cerebellar symptoms, and epilepsy. MTS- Mesial Temporal Sclerosis	Unique finding of unknown causes
24	Ohmura, K., Suzuki, Y., Saito, Y., Wada, T., Goto, M., & Seto, S. (2012). Sporadic hemiplegic migraine presenting as acute encephalopathy. Brain & Development, 34(8), 691–695. https://doi.org/10.1016/j.braindev.2011.11.002	Little on the 1st 10 years of life. Child presented 1st time at 10Y w/ HM. WES was not completed to rule out other mutations.	Case Study	Ohmura et al	2012	Japan	1	M	c.1997C>T: T666M	10Y-1st HM- rt hemiplegia, vomiting, fluctuating consciousness, intermittent left sided deviation of both eyes. CBC- normal, CT/MRI/MRA- previous vermian atrophy, 20 hr later- fever-39, acute encephalopathy (mannitol and acyclovir) CSF-IL-6 elevated, Day 3-EEG- delta activity on left hemisphere, MRI- regional swelling of the left cerebral cortex, SPECT- Corical Hyperprofusion over left cerebral h…	(10Y) -Delayed psychomotor development in infancy-progressive ataxia, walk at 2Y 6M, MRI-5Y- cerebellar vermis atrophy, borderline ID and Clumsiness 10Y-1st HM 10Y 7M- transient left HM < 1h, recurrent HM 1/M	High inflammatory markers in CSF- IL-6. Increase in cytokines breaks down the blood brain barrier, which causes brain edema and affects neuronal excitability. "In these regards, the hemi- plegic migraine-related encephalopathy may represent a further augmented inflammatory process within the spectrum of intrinsic symptoms in this entity. The discrepancy in regional distribution between the left a…	1 case and need to further study possible inflammation process in SHM.
25	Ducros, A., Denier, C., Joutel, A., Cecillon, M., Lescoat, C., Vahedi, K., Darcel, F., Vicaut, E., Bousser, M.-G., & Tournier-Lasserve, E. (2001). The Clinical Spectrum of Familial Hemiplegic Migraine Associated with Mutations in a Neuronal Calcium Channel. New England Journal of Medicine, 345(1), 17–24. https://doi.org/10.1056/NEJM200107053450103	Very high due to SHM1- 2patients being combined with 103 FHM1 patients, skews the results… selection bias plus other bias	Observational Cohort Study	Ducros et al	2001	US	2	?	Pt 1-T666M Pt 2-Y1385C	No information provided	Pt 1- HM, cerebellar signs. Pt 2- HM, cerebellar signs		All data was pooled with FHM1 Families making it impossible to detect the phenotype of the 2 patients with SHM1
26	Gandini, M. A., Souza, I. A., Ferron, L., Innes, A. M., & Zamponi, G. W. (2021). The de novo CACNA1A pathogenic variant Y1384C associated with hemiplegic migraine, early onset cerebellar atrophy and developmental delay leads to a loss of Cav2.1 channel function. Molecular Brain, 14(1), 27. https://doi.org/10.1186/s13041-021-00745-2	Cited another patient with the same variant who was presented at age 33 to compare phenotype for consistency	Case Study Follow up w/ Functional Analysis	Gandini et al	2021	Canada	1	M	Y1384C	Just an update on previosly reported patient	(31Y) (Formerly Pt 18 Riant et al)- Apgar 5/8. Hypotonia from birth, 3Y- developmental delay, CT-normal, MRI-generalized cerebellar atrophy. 15Y- To genetics for-episodes of HM, cerebellar ataxia, nystagmus, cranial nerve palsies, decline in IQ, DX-atypical/severe early onset FHM, sequencing Y1384C in CACNA1A. Next 15 years- cognitive decline, behavioral disturbances, disrupted sleep, no evidence…	Go back and re-read the voltage implications-
27	Debiais, S., Hommet, C., Bonnaud, I., Barthez, M. A., Rimbaux, S., Riant, F., & Autret, A. (2009). The FHM1 mutation S218L: A severe clinical phenotype? A case report and review of the literature. Cephalalgia: An International Journal of Headache, 29(12), 1337–1339. https://doi.org/10.1111/j.1468-2982.2009.01884.x	Again, reporting bias may be involved due to patient presenting at 21Y also, the phenotype was compared to both FHM1 cases and to SHM1 which tends to be more severe.	Case Study	Debiais et al	2009	France	1	F	S218L	(21Y)- Pregnant- 24Hrs prior- severe pulsating headache, vomiting, photophobia (exacerbated by movement), left hemi, coma scale 12/15, hyperthermia-39 24Hrs after admission, ICU-ceftriaxone and acyclovir, CSF-normal, CBC and Immune tests-norm, EEG-bilateral slowing in posterior leads w/ slow focal delta waves in rt hemisphere, MRI-normal, duration 5D. Pt asymptomatic 7D.	(3Y-15Y)-15 neuro episodes w/ hosp, 7 post minor head trauma, wkness in lower limbs, reduced language production, nausea & vomiting w/ pulsating headache- duration hrs. ( 2 seizures reported; partial and generalized (12Y)) 10Y- prolonged disturbance in behavior followed by impaired consciousness (no headache), EEG- rt temporal spike waves. Also same yr-3 occasions of transient rt leg paralysis w/…	no ID	1 case
28	Camia, F., Pisciotta, L., Morana, G., Schiaffino, M. C., Renna, S., Carrera, P., Ferrari, M., Baglietto, M. G., Veneselli, E., Siri, L., & Mancardi, M. M. (2017). Combined early treatment in hemiplegic attacks related to CACNA1A encephalopathy with brain oedema: Blocking the cascade?. Cephalalgia : an international journal of headache, 37(12), 1202–1206. https://doi.org/10.1177/0333102416668655		Case Study	Camia et al	2017	Italy	1	F	c.4046G>A: R1349Q	3Y -1st HM-2hr unconsciousness, vomiting and left hemiconvulsions (midazolam) but paralysis for 3 weeks. Bld and SCF neg for infection or metabolic cause. MRI cerebelar atrophy. Focal Seizures daily upon waking. Drug resistant- phenobarb, carbamazepine, topiramate, lamotrigine, levetiracetam, and clobazam. Nystagmus and Apnea. 6Y-2nd HM-Rt hemiplegia, altered consciousness, rt hemiconvulsions- 2w…	DD, ID, hypotonia, ataxia, pyramidal signs	Initial MRI -normal at 1Y Muscle biopsy mitochondrial testing including MELAS negative. Use of Flunarizine, acetazolamide, and valproate did not work. Treatment Regimen: Dexamethasone IV-3 pulses/day for 3 days w/ grad oral tapering plus 2-days of saline hypertonic soln at 3%, 1.5ml/kg/h with adj to maintain-sodium level between 145 and 155mEq/L)- reduced duration to 3-5 days at home. Lamotrigine…
