# Supplementary material for: Concomitant Calcium Channelopathies Involving CACNA1A and CACNA1F: A Case Report and Review of the Literature
Source: Genes (Basel). 2023 Feb 3;14(2):400. doi: 10.3390/genes14020400 (PMC9956337; doi:10.3390/genes14020400)
Supplement: Supplementary file 1 [file genes-14-00400-s001.zip › Supplementary Document S4.xlsx]

## Sheet: Supplementary Document 4
	(Humbertclaudebet al, 2018)	(Vahedi et al, 2000)	(Zhang et al, 2020)	(Zhang et al, 2020)	(Zhang et al, 2020)	(de Vries et al, 2008)	(de Vries et al, 2008)	(Le Roux et al, 2021)	(Le Roux et al, 2021)	(Le Roux et al, 2021)	(Le Roux et al, 2021)	(Le Roux et al, 2021)	(Le Roux et al, 2021)	(Le Roux et al, 2021)	(Le Roux et al, 2021)	(Humbertclaude et al, 2020)	(García Segarra et al., 2014)	(Blumkin et al, 2010)	(Riant et al, 2010)	(Riant et al, 2010)	(Riant et al, 2010)	(Riant et al, 2010)	(Riant et al, 2010)	(Riant et al, 2010)	(Riant et al, 2010)(Gandini et al, 2021)	(Riant et al, 2010)	(Stam et al, 2009)	(Stam et al, 2009)	(Tantsis et al, 2016)	(Tantsis et al, 2016)	(Curtain et al, 2005)	(Travaglini et al, 2017)	(Travaglini et al, 2017)	(Travaglini et al, 2017)	(Gray et al, 2018)	(Sánchez-Albisua et al., 2013)	(Cristofori et al, 2012)	(Stubberud et al, 2021)	(Topakian et al, 2014)	(Knierim et al, 2011)	(Carreno et al, 2013)	(Malpas et al, 2009)	(Zangaladze et al, 2010)	(Ohmura et al, 2011)	(Ducros et al, 2001)	(Ducros et al, 2001)	(Debiais et al, 2009)	(Camia et al, 2017)
Manifestations	Pt 1- c.3825+1G>A	Pt 2-Y1385C Transcript re-aligned Y1384C	Pt3-R1352Q Transcript re-aligned R1349Q	Pt 4-R1352Q Transcript re-aligned R1349Q	Pt 5-G701V	Pt 6- V1696F	Pt 7- V1696F	Pt 8-c.5083G>C	GOF Pt 9- c.2137G>A	GOF Pt 10- c.2137G>A	GOF Pt 11-c.2137G>A	GOF Pt 12- c.2137G>A	Pt 13- c.4046G>A	Pt 14- c.1847G>C	GOF Pt 15- c.4177G>A	Pt 16-R1352Q	Pt 17-F1502del	Pt 18- R1350Q Incorrectly reported corrected to R1349Q	Pt 19- F1506S	Pt 20- I1709T	Pt 21- F363S	Pt 22- R1349Q	Pt 23- K1670R	Pt 24- R583Q	Pt 25- Y1384C	Pt 26- T666M	Pt 27- S218L	Pt 28- S218L	Pt 29- R1346Q	Pt 30- R1346Q	Pt 31- S218L	Pt 32-I1342T	Pt 33- S218L	Pt 34- R1352Q Transcript re-aligned R1349Q	Pt 35- S218L	Pt 36- R1349Q	Unconfirmed SHM1 Pt 37 - R583Q	Pt 38- R1352Q	Pt 39- T666M	Pt 40- R1349Q	Pt 41- S218L	Pt 42- R1349Q	Pt 43- S218L	Pt 44- T666M	Pt 45- T666M	Pt 46- Y1385C Transcript re-aligned Y1384C	Pt 47- S218L	Pt 48-R1349Q
Hypotonia	X		X	X				X	X	X		X	X				X	X	X			X			X + Apgar 5/8				X	X	Not much info	X		X		X	mild	X			not descr	X			X	X		X
Paroxsymal Movements
BPV- Benign P Vertigo	9M
BPT- Benign P Torticolis
PTU- Benign Tonic Upgaze				X						X								X											3M	2M
Paroxsymal Ataxia									X	X		X			X
Global Developmental Delay		X	X	X	X	X- non amb, non-verb	X-Verbal, amb	X	X-severe	X-severe	X-severe	X-severe	X-moderate	X-severe	X-severe	X		X	X			X			X		X	slight	X				X			X		X		X		X		X				X
Abnormal Eye Movements																																								3M converge squint
Nystagmus		X	X					X	X		X	X	X	X		X	X	X						X-maybe	X									3M		X			adult						X	X
Strabismus			X	X		X	X			X	X	X		X																				3M
Movement Disorders								GMFCS-5	GMFCS-3	GMFCS-3	GMFCS-3	GMFCS-3	GMFCS-2	GMFCS-3	GMFCS-5
Jitteriness								X-infant	X	X	X			X	X
Dystonia								X		X	X	X			X
Pyramidal signs								X	X	X	X	X		X	X	X																X				X												X
Choreoathetosis								X
Kinetic cerebellar syndrome																X
dyskinesia						X		X-myoclonus		X	X-myoclonus		X-myoclonus	X-myoclonus	X-myoclonus	X-myoclonus		X																													10Y w/ impaired consciousness
Ataxia		X		X	X	X	X	X-tremor	X+tremor		X	X+tremor	X+tremor	X+tremor	X+tremor		X	X+tremor	X		X-severe	X		X-maybe	X		X-severe			Static-Cerebellar		Tremor		Tremor		X		Cerebellar				X			X+Tremor	X+Tremor		X
Congenital			X															X														X	X	X
Progressive																													X-cerebellar															X
Unsteady gait	X	X															X	X											lost ability to walk 13Y			non-ambulatory		non ambulatory		X	Ataxic		ataxia-adult				Ataxic
Verbal
Non-verbal
dysarthria		X	X	X													X	X														X		X		X		X				X	X		X	X
Seizure																					X											X						X- encephalopathy		X-encephalopathy/coma			tonic-clonic
general							X																																	absence
atonic						X
Focal			X	X	X																															X												X
SE				X	X
MRI																																											MTS- Mesial Temporal Sclerosis
Cerebellar Atrophy	X Norm-5, 11Y	X 8Y	X 13Y	X 7Y	X 3Y			X-Progressive	X-Progressive		X-Progressive	X-Progressive	X-progressive			X 15Y	X norm-8M 6Y progressive	X Norm orig 6Y progressive	NI	NI	NI	NI	NI	NI	X	NI	X		X 8Y Progressive	X progressive		X	X	X		X-progressive	mild	X		mild			X	X	NI	NI		X
Intellectual Disability	X	IQ-40 (moderate)	IQ-62 (Mild)	IQ-45 (moderate)	IQ-65 (mild)	X	X	X	X-severe	X-severe	X-severe	X-severe	X-moderate	X-severe	X-severe	X		IQ-60 (mild)	X		X	X-severe			IQ-50 declining (mild)			none				X	mild	moderate		X	mild	IQ-52/55 (mild)					mild	borderline				X
Autism									X						X			X- flapping/Head banging
Constipation/Abd pain						X
Paralysisi episodes						X
Tachycardia						X
Autonomic Symptoms						X	X
MA																					X				X
Apnea																											At birth-vent																					X
Stroke																																					X			1st reported/ development arrest
hallucinations																																							X
