# Supplementary material for: Concomitant Calcium Channelopathies Involving CACNA1A and CACNA1F: A Case Report and Review of the Literature
Source: Genes (Basel). 2023 Feb 3;14(2):400. doi: 10.3390/genes14020400 (PMC9956337; doi:10.3390/genes14020400)
Supplement: Supplementary file 1 [file genes-14-00400-s001.zip › Supplementary Document S6&S7.xlsx]

## Sheet: Supplementary Document 6
Authors	Patients/Variants (all Male unless notes with F and yellow Highlight)	CSNB	AIED	Nystagmus	Retinitis Pigmentosa	Myopia	LCA	CORDX3	Optic Atrophy	ID	EP	ASD	Cortical Blindness	Spastic Quadriplegia	Klinefelter Syndrome
Kim et al (2021)	Pt 1 exon (13-23) deletion	X		X
Kim et al (2021)	Pt 2 c.1301 C>T	X		X
Kim et al (2021)	Pt 3 c.2175_2179 delins:p.(Gly726IIefs*61)	X		X
Kim et al (2021)	Pt 4 c.1901+1 G>A	X		X
Kim et al (2021)	Pt 5 c.4049G>A	X		X
Kim et al (2021)	Pt 6 c.342delC	X		X
Kim et al (2021)	Pt 7 c.2914C>T	X		X
Kim et al (2021)	Pt 8 c.4042-1G>A	X		X
Kim et al (2021)	Pt.9 c.1910+1G>A	X		X
Kim et al (2021)	Pt 10 c.5479C>T	X		X
Kim et al (2021)	Pt 11 c.2576+1G>A	X		X
Kim et al (2021)	Pt 12 c.926G>A	X		X
Kim et al (2021)	Pt 13 c.2761C>A	X
Kim et al (2021)	Pt 14 c.2767-1G>A	X		X
Thomas et al (2017)	Pt 15 c.299T>G p.(Leu100Arg)	X		X
Thomas et al (2017)	Pt 16 c.2905C>T p.(Arg969Ter)	X		X
Xu et al (2015)	Pt 17 c.3582C>G p.(Y1194*)				X	X
Xu et al (2015)	Pt 18 c.5704-5C>G splice site				X	X
Men et al (2017)	Pt 19 c.966G>A p.(Trp332*)	X		X			X (misD)
Men et al (2017)	Pt 20 c.4487G>A p.(Gly1496Glu)	X		X			X (misD)
Kessi et al (2021)	Pt 21 p(Ile745Thr)									X	X		X	X
Kessi et al (2021)	Pt 22 p(Ile745Thr)						X			X		X
Kessi et al (2021)	Pt 23 p(Ile745Thr)				X					X		X
Kessi et al (2021)	Pt 24 p(Ile745Thr)				X					X	X				X
Kessi et al (2021)	Pt 25 p(Ile745Thr)			X						X
Kessi et al (2021)	Pt 26 p(Ile745Thr)			X						X
Kessi et al (2021)	Pt 27 p(Ile745Thr)							X		X		X
Kessi et al (2021)	Pt 28 p(Ile745Thr)					X				X	X
Jacobi et al (2003)	Pt 29 c.4548del	X				X
Jacobi et al (2003)	Pt 30 c.4548del	X		X		X
Zito et al (2003)	F1-Pt 31 c.637G>T p.(E213X)	X
Zito et al (2003)	F2-Pt 32 c.1023delC Framesh	X
Zito et al (2003)	F3-Pt 33 c.2719C>T p.(R904X)	X
Pasutto et al (2018)	Pt 34 c.3895C>T p.(R1299X)	X (Maybe)	X (Maybe)			X			X
Vincent et al (2011)	Pt 35 c.1807G>C		X	X
Vincent et al (2011)	Pt36 c.1807G>C	X				X
Allen et al (2003)	F1-Pt 37 c.637G>T (nonsense)	X
Allen et al (2003)	F2-Pt 38 c.1023delC (Framesh)	X
Allen et al (2003)	F3- Pt 39 c.2719C>T (nonsense)	X
Mahmood et al (2021)	Pt 40 c.4294-11C>G (Splice site V)	X (Maybe)	X (Maybe)	X		X
Kimchi et al (2019)	F1 Pt 41 c.2225T>G p.(F742C)	X		X
Kimchi et al (2019)	F2 Pt 42 c.2225T>G p.(F742C). F	(normal)
Kimchi et al (2019)	F2 Pt 43 c.2225T>G p.(F742C) F			X
Kimchi et al (2019)	F2 Pt 44 c.2225T>G p.(F742C). F	X		X
Kimchi et al (2019)	F2 Pt 45 c.2225T>G p.(F742C) F	X		X
Kimchi et al (2019)	F2 Pt 46 c.2225T>G p.(F742C)	X		X
Kimchi et al (2019)	F3 Pt 47 c.2225T>G p.(F742C) F	X		X
Kimchi et al (2019)	F3 Pt 48 c.2225T>G p.(F742C) F					X & nyctalopia
Kimchi et al (2019)	F3 Pt 49 c.2225T>G p.(F742C). F	X		X
Kimchi et al (2019)	F3 Pt 50 c.2225T>G p.(F742C)	X		X
Kimchi et al (2019)	F3 Pt 51 c.2225T>G p.(F742C)	X		X
Birtel et al (2020)	Pt 52 c.1079C>T	X		X
Galindo-Bocero et al (2020)	Pt 53 c.3081C>A p.(Tyr1027Ter)	X (no nyctalopia				X
Choi et al (2021)	Pt 57 c. 2932C>T p.(Arg978*)	X		X		X

## Sheet: Supplementary Document 7
Variant	Location	Type	Patients
c.299T>G;p.(L100R)	DI S1	Missense	Pt 15
c.342delC	DI S1	Deletion	Pt 6
c.637G>T;p.(E213X)	DI S4 (Voltage Sensor)	Nonsense	Pt 31, 37
c.926G>A	DI S5-S6 (Pore)	Missense	Pt 12
c.966G>A;p.(W332*)	DI S5-S6 (Pore)	Nonsense	Pt 19
c.1023delC	DI S6 (Pore)	Deletion	Pt 32, 38
c.1079C>T	DI S6 (Pore)	Missense	Pt 52
c.1301C>T	DI-DII Linker	Missense	Pt 2
Exon 13-23 deletion		Deletion	Pt 1
c.1807G>C	DII S3-S4	Missense	Pt 35, 36
c.1901+1G>A	DII S4 (Voltage Sensor)	Splice Site	Pt 4, 9
c.2175_2179;p.(G726Ifs*61)	DII S6 (Pore)	Deletion	Pt 3
c.2225T>G;p.(F742C)	DII S6 (Pore)	Missense	Pt 41, 42, 43, 44, 45, 46, 47, 48, 49, 50, 51
p.(I745T)	DII S6 (Pore)	Missense	Pt 21, 22, 23, 24, 25, 26, 27, 28
c.2576+1G>A	DIII S1	Splice Site	Pt 11
c.2719C>T;p.(R904X)	DIII S2	Nonsense	Pt 33, 39
c.2761C>A	DIII S2-S3	Missense	Pt 13
c.2767-1G>A	DIII S2-S3	Splice Site	Pt 14
c.2905C>T;p.(R969X)	DIII S4 (Voltage Sensor)	Nonsense	Pt 16
c.2914C>T	DIII S4 (Voltage Sensor)	Missense	Pt 7
c.2932C>T;p.(R978*)	DIII S4 (Voltage Sensor)	Nonsense	Pt 54
c.3081C>A;p.(Y1027X)	DIII S5-S6 (Pore)	Nonsense	Pt 53
c.3582C>G;p.(Y1194*)	DIV S1	Nonsense	Pt 17
c.3895C>T;p.(R1299X)	DIV S3	Nonsense	Pt 34
c.4042-1G>A	DIV S5	Splice Site	Pt 8
c.4049G>A	DIV S5-S6	Missense	Pt 5
c.4294-11C>G	DIV S6 (Pore)	Splice Site	Pt 40
c.4487G>A;p.(G1496E)	C-term	Missense	Pt 20
c.4548del	C-term	Deletion	Pt 29, 30
c.5479C>T	C-term	Missense	Pt 10
c.5704-5C>G	C-term	Splice Site	Pt 18
